# Supplementary material for: Diversity of the Genus Xylaria in European Atlantic Lauroid Forest: New Records and Description of Eight New Species
Source: Life (Basel). 2026 Jun 12;16(6):993. doi: 10.3390/life16060993 (PMC13302140; doi:10.3390/life16060993)
Supplement: Supplementary file 1 [file life-16-00993-s001.zip]

Archive with 1 entries (1 files):
- life-4347886-supplementary.pdf
